# Supplementary material for: Toxicity, Behavioral Effects, and Chitin Structural Chemistry of Reticulitermes flaviceps Exposed to Cymbopogon citratus EO and Its Major Constituent Citral
Source: Insects. 2022 Sep 6;13(9):812. doi: 10.3390/insects13090812 (PMC9501940; doi:10.3390/insects13090812)
Supplement: Supplementary file 1 [file insects-13-00812-s001.zip]

Archive with 1 entries (1 files):
- insects-1864194-supplementary.pdf
